# Supplementary material for: Generation of corrected hiPSC clones from a Cornelia de Lange Syndrome (CdLS) patient through CRISPR-Cas-based technology
Source: Stem Cell Res Ther. 2022 Sep 2;13:440. doi: 10.1186/s13287-022-03135-0 (PMC9438151; doi:10.1186/s13287-022-03135-0)
Supplement: Supplementary file 2 — Additional file 2. Supplementary Tables. [file 13287_2022_3135_MOESM2_ESM.xlsx]

## Sheet: Table1 
Supplementary table 1. Sequences of gRNA spacers, pegRNAs and ssODN-CdL
Spacer sequences used to target NIPBL c.5483 G>A				Oligo used to clone the spacer in pUC19 plasmid (*)
Targeted nuclease	gRNA's name	Protospacer	Target (**)	Oligo 1 (5'>3')	Oligo 2 (5'>3')
SpCas9-NG	gRNA-5	ACTGCTGCTTCTTGGACACT	tctACTGCTGCTTCTTGGACACTAGtcg	caccgACTGCTGCTTCTTGGACACT	aaacAGTGTCCAAGAAGCAGCAGTc
SpCas9-NG	gRNA-3	GATAATTCGACTAGTGTCCA	atgGATAATTCGACTAGTGTCCAAGaag	caccGATAATTCGACTAGTGTCCA	aaacTGGACACTAGTCGAATTATC
SpCas9-NG	gRNA+1	AATTCGACTAGTGTCCAAGA	gatAATTCGACTAGTGTCCAAGAAGcag	caccgAATTCGACTAGTGTCCAAGA	aaacTCTTGGACACTAGTCGAATTc
SpCas9-NG	gRNA+10	AGTGTCCAAGAAGCAGCAGT	actAGTGTCCAAGAAGCAGCAGTAGaat	caccgAGTGTCCAAGAAGCAGCAGT	aaacACTGCTGCTTCTTGGACACTc
SpCas9	gRNA-1	TAATTCGACTAGTGTCCAAG	ggaTAATTCGACTAGTGTCCAAGAAGcag	caccgTAATTCGACTAGTGTCCAAG	aaacCTTGGACACTAGTCGAATTAc
SpCas9	gRNA+4	GTAATTCTACTGCTGCTTCT	ctaGTAATTCTACTGCTGCTTCTTGGaca	caccGTAATTCTACTGCTGCTTCT	aaacAGAAGCAGCAGTAGAATTAC
SpCas9-VQR	gRNA-3	GATAATTCGACTAGTGTCCA	atgGATAATTCGACTAGTGTCCAAGAagc	caccGATAATTCGACTAGTGTCCA	aaacTGGACACTAGTCGAATTATC
enAsCas12a	gRNA-5	ATGGATAATTCGACTAGTGTCCA	acgATTGATGGATAATTCGACTAGTGTCCAaga	agatATGGATAATTCGACTAGTGTCCA	aaaaTGGACACTAGTCGAATTATCCAT
enAsCas12a	gRNA+7	GACTAGTGTCCAAGAAGCAGCAG	ataATTCGACTAGTGTCCAAGAAGCAGCAGtag	agatGACTAGTGTCCAAGAAGCAGCAG	aaaaCTGCTGCTTCTTGGACACTAGTC
SaCas9	gRNA-7	TACTGCTGCTTCTTGGACACTAG	ttcTACTGCTGCTTCTTGGACACTAGTCGAATtat	caccgTACTGCTGCTTCTtGGACACTAG	aaacCTAGTGTCCaAGAAGCAGCAGTAc
SaCas9	gRNA+9	GACTAGTGTCCAAGAAGCAGCAG	ttcGACTAGTGTCCAAGAAGCAGCAGTAGAATtac	caccGACTAGTGTCCAAGAAGCAGCAG	aaacCTGCTGCTTCTTGGACACTAGTC
pegRNAs and nicking gRNA used for prime editing experiments
pegRNA's name	spacer sequence	3' extension	nicking sgRNA for PE3
pgR-36	GATATGCAACGAGGTGTTCA	TCGGACACTAGTCGAATTATCCATCAATCGTCCATGAACACCTCGTTGCA
pgR-25	GAGGTGTTCATGGACGATTGA	GCTGCTTCTCGGACACTAGTCGAATTATCCATCAATCGTCCATGAAC
pgR+4	GTAATTCTACTGCTGCTTCT	TAGTGTACGAGAAGCAGCAGTAGAA	GATATGCAACGAGGTGTTCA
pgR+40	CAGCAAGCTGAGGTCGACAA	AGAAGCAGCAGTAGAATTACTAGGTCGATTTGTCCTTTGTCGACCTCAGCTTG
ssODN-CdLS used for HDR experiments (5'>3')(***)
GTCGACAAAGGACAAATCGACCTAGTAATTCTACTGCTGCcTCccGGACACTAGTCGAATTATCCATCAATCGTCCATGAACACC
(*) BbsI cut compatible tails are shown in lowercase.
(**) PAM is in bold. Nucleotides around the target site are in lowercase.
(***) Substitutions are shown in lowercase.

## Sheet: Table2
Supplementary Table 2. In-silico off-target analysis - Cas-OFFinder
#Bulge type	crRNA	DNA	Chromosome	Position	Direction	Mismatches	Bulge Size
X	GTAATTCTACTGCTGCTTCTNGG	GTAcTTCTgCTGtTGCTgCTTGG	chr8	10213961	-	4	0
X	GTAATTCTACTGCTGCTTCTNGG	GTgATTCTtCTGCTttTTCTAGG	chr8	17145893	+	4	0
X	GTAATTCTACTGCTGCTTCTNGG	GcAAccCTcCTGCTGCTTCTGGG	chr8	30281318	-	4	0
X	GTAATTCTACTGCTGCTTCTNGG	cTAATTCTgCTcCTGCaTCTGGG	chr8	59921459	+	4	0
X	GTAATTCTACTGCTGCTTCTNGG	GaAATTCacCTGCTGCcTCTTGG	chr8	66106094	+	4	0
X	GTAATTCTACTGCTGCTTCTNGG	GgAATTgaACTGCTGCTcCTAGG	chr8	71487932	-	4	0
X	GTAATTCTACTGCTGCTTCTNGG	GTAATTtTtCTaCTGCTTaTAGG	chr8	74061031	+	4	0
X	GTAATTCTACTGCTGCTTCTNGG	GTAtcTCcACTtCTGCTTCTTGG	chr8	84704933	+	4	0
X	GTAATTCTACTGCTGCTTCTNGG	GaAATcCTgCTGCTaCTTCTGGG	chr8	87742423	-	4	0
X	GTAATTCTACTGCTGCTTCTNGG	GaAATTtTACTGaTGtTTCTTGG	chr8	91072061	+	4	0
X	GTAATTCTACTGCTGCTTCTNGG	cTAATTCTgCgtCTGCTTCTTGG	chr8	95195562	+	4	0
X	GTAATTCTACTGCTGCTTCTNGG	GTAgcTCTcCTGtTGCTTCTGGG	chr8	111819092	+	4	0
X	GTAATTCTACTGCTGCTTCTNGG	cTAATTCTACTGCTGtgaCTAGG	chr8	111895077	+	4	0
X	GTAATTCTACTGCTGCTTCTNGG	GTAAcTCatCTGCTGCcTCTTGG	chr8	134442708	-	4	0
X	GTAATTCTACTGCTGCTTCTNGG	GTAATTCTACTGCTGaaTCaAGG	chr8	134608575	+	3	0
X	GTAATTCTACTGCTGCTTCTNGG	cTAATTCcACTcCTGCTcCTTGG	chr8	135218106	+	4	0
X	GTAATTCTACTGCTGCTTCTNGG	GTctTTCTgCTGCTGCcTCTGGG	chr15	73339753	+	4	0
X	GTAATTCTACTGCTGCTTCTNGG	tTAATTCTACTtCTaCTTCTAGG	chr15	82683468	+	3	0
X	GTAATTCTACTGCTGCTTCTNGG	GTtccTCTACTGCTGCTgCTCGG	chr15	95880157	+	4	0
X	GTAATTCTACTGCTGCTTCTNGG	GTAATTCTACTGCTGCTTCTCGG	chr5	37022296	-	0	0
X	GTAATTCTACTGCTGCTTCTNGG	GTAAaTCacCTaCTGCTTCTTGG	chr5	90018610	-	4	0
X	GTAATTCTACTGCTGCTTCTNGG	GTtATTCTgCaGCTtCTTCTAGG	chr5	90116592	+	4	0
X	GTAATTCTACTGCTGCTTCTNGG	GTccTTCagCTGCTGCTTCTGGG	chr5	130995560	-	4	0
X	GTAATTCTACTGCTGCTTCTNGG	GTAATTCTgCTtCTGgTcCTTGG	chr5	134100623	-	4	0
X	GTAATTCTACTGCTGCTTCTNGG	GTAATTCTAtTGCaGtTcCTGGG	chr20	25393749	+	4	0
X	GTAATTCTACTGCTGCTTCTNGG	GTttTTtcACTGCTGCTTCTAGG	chr20	48412896	-	4	0
X	GTAATTCTACTGCTGCTTCTNGG	GgAATTCTgCTGCTtCTTCcAGG	chr20	61704059	-	4	0
X	GTAATTCTACTGCTGCTTCTNGG	GgAATTCTAaTGCTGCccCTGGG	chr1	1950101	-	4	0
X	GTAATTCTACTGCTGCTTCTNGG	GTAtTTCTgCaGCTGCTTCcTGG	chr1	14496879	-	4	0
X	GTAATTCTACTGCTGCTTCTNGG	cTAAcTCTgCTGCaGCTTCTAGG	chr1	34049344	+	4	0
X	GTAATTCTACTGCTGCTTCTNGG	aaAATTCcAgTGCTGCTTCTTGG	chr1	43076928	-	4	0
X	GTAATTCTACTGCTGCTTCTNGG	aTAATgCTgCTGCTGtTTCTGGG	chr1	51687099	+	4	0
X	GTAATTCTACTGCTGCTTCTNGG	GTgtcTCTACTtCTGCTTCTTGG	chr1	57546166	-	4	0
X	GTAATTCTACTGCTGCTTCTNGG	tTAATTtgtCTGCTGCTTCTGGG	chr1	58150314	-	4	0
X	GTAATTCTACTGCTGCTTCTNGG	GgAATTCatCTGCTGCcTCTTGG	chr1	84405061	+	4	0
X	GTAATTCTACTGCTGCTTCTNGG	GgAATTCTACTtCTGgaTCTGGG	chr1	92750604	-	4	0
X	GTAATTCTACTGCTGCTTCTNGG	GTtAgTCTACctCTGCTTCTAGG	chr1	99575824	-	4	0
X	GTAATTCTACTGCTGCTTCTNGG	GTtATTCTACTttTGtTTCTAGG	chr1	106262774	+	4	0
X	GTAATTCTACTGCTGCTTCTNGG	GTAATTCTtCTGaTGgaTCTGGG	chr1	121175475	+	4	0
X	GTAATTCTACTGCTGCTTCTNGG	GTAATTCTtCTGaTGgaTCTGGG	chr1	143963121	+	4	0
X	GTAATTCTACTGCTGCTTCTNGG	GTAATTCTtCTGaTGgaTCTGGG	chr1	145104840	-	4	0
X	GTAATTCTACTGCTGCTTCTNGG	GgAATTCatCTGCTGCTTCTAGG	chr1	197078550	+	3	0
X	GTAATTCTACTGCTGCTTCTNGG	GaAATTCatCTGCTGCcTCTTGG	chr1	199208404	+	4	0
X	GTAATTCTACTGCTGCTTCTNGG	GTAtTTtatCTGCTGCTTCTAGG	chr1	203738791	+	4	0
X	GTAATTCTACTGCTGCTTCTNGG	GTAATTCTtCTGaTGgaTCTGGG	chr1	206194020	+	4	0
X	GTAATTCTACTGCTGCTTCTNGG	GTtATTCTgCTGaTGCTgCTAGG	chr1	215075883	-	4	0
X	GTAATTCTACTGCTGCTTCTNGG	cTccTTCcACTGCTGCTTCTTGG	chr1	236981646	-	4	0
X	GTAATTCTACTGCTGCTTCTNGG	GTgAcTCTAtTGCTGgTTCTGGG	chr7	15169874	+	4	0
X	GTAATTCTACTGCTGCTTCTNGG	GTAATTCTAtatCTGCaTCTTGG	chr7	25679659	-	4	0
X	GTAATTCTACTGCTGCTTCTNGG	GaAATTCTgCTGgTGCTgCTGGG	chr7	31272578	-	4	0
X	GTAATTCTACTGCTGCTTCTNGG	GgAATTCacCTGCTGCcTCTTGG	chr7	39663996	-	4	0
X	GTAATTCTACTGCTGCTTCTNGG	GTgATTCTtCTGCTGgaTCTGGG	chr7	43128694	+	4	0
X	GTAATTCTACTGCTGCTTCTNGG	GgAATTCgtCTGCTGCcTCTTGG	chr7	43547011	+	4	0
X	GTAATTCTACTGCTGCTTCTNGG	GTAATTCcACTcCTGCTcCTGGG	chr7	48112074	+	3	0
X	GTAATTCTACTGCTGCTTCTNGG	GTtATTCTAaTGCaGCTTCcAGG	chr7	67961113	+	4	0
X	GTAATTCTACTGCTGCTTCTNGG	GTAATTCTAaTtCTGCTTtgAGG	chr7	102916713	+	4	0
X	GTAATTCTACTGCTGCTTCTNGG	GTttTTCTACTGCTGCTTCTAGG	chr7	118318040	+	2	0
X	GTAATTCTACTGCTGCTTCTNGG	GTctTTgTACTGCTGCaTCTTGG	chr7	127900827	+	4	0
X	GTAATTCTACTGCTGCTTCTNGG	GTAATTCTACTcaTcCTTtTGGG	chr7	148326403	+	4	0
X	GTAATTCTACTGCTGCTTCTNGG	GTAAcTCaAtTGCTGCTTCaAGG	chr2	16613836	+	4	0
X	GTAATTCTACTGCTGCTTCTNGG	GTAATTtTACTGCTctTTaTTGG	chr2	50772950	-	4	0
X	GTAATTCTACTGCTGCTTCTNGG	GgAATTCatCTGCTGCTgCTTGG	chr2	68478614	-	4	0
X	GTAATTCTACTGCTGCTTCTNGG	GcAATTCTACTttTtCTTCTAGG	chr2	72315718	-	4	0
X	GTAATTCTACTGCTGCTTCTNGG	GgAATaCTACTtCTGtTTCTTGG	chr2	86158776	-	4	0
X	GTAATTCTACTGCTGCTTCTNGG	GgAATTCcAgTGCTGgTTCTAGG	chr2	94791382	-	4	0
X	GTAATTCTACTGCTGCTTCTNGG	aTAATTCTcCTcCTGCTTCTTGG	chr2	96666253	-	3	0
X	GTAATTCTACTGCTGCTTCTNGG	GTcATTCTACTGCTcaTTtTGGG	chr2	157997273	+	4	0
X	GTAATTCTACTGCTGCTTCTNGG	GTAATTacgCTGCTGtTTCTGGG	chr2	158321403	+	4	0
X	GTAATTCTACTGCTGCTTCTNGG	GTAATTCctCTGaTGCaTCTGGG	chr2	158379041	+	4	0
X	GTAATTCTACTGCTGCTTCTNGG	GTggTTtTACTGCTGCTTCTTGG	chr2	170537386	+	3	0
X	GTAATTCTACTGCTGCTTCTNGG	tTAATTCTAaTGCTGtTTCaTGG	chr2	176712973	+	4	0
X	GTAATTCTACTGCTGCTTCTNGG	GgAAcTCTtCTGCTGCcTCTTGG	chr2	185368614	+	4	0
X	GTAATTCTACTGCTGCTTCTNGG	GTcAcTCTgCTGCTGCTaCTAGG	chr2	193153141	+	4	0
X	GTAATTCTACTGCTGCTTCTNGG	aTAATTCTACTGCTtCTcCTGGG	chr2	205508113	-	3	0
X	GTAATTCTACTGCTGCTTCTNGG	GTAtTTCTgCTGtTGCTTtTAGG	chr2	209057464	+	4	0
X	GTAATTCTACTGCTGCTTCTNGG	GTttgTCTACaGCTGCTTCTTGG	chr2	221233083	-	4	0
X	GTAATTCTACTGCTGCTTCTNGG	GTtATcCTAtTtCTGCTTCTAGG	chr12	2266652	-	4	0
X	GTAATTCTACTGCTGCTTCTNGG	cTtAaTCTACaGCTGCTTCTGGG	chr12	12655978	+	4	0
X	GTAATTCTACTGCTGCTTCTNGG	GaAATTCTAgTGCTGCcaCTGGG	chr12	13890486	-	4	0
X	GTAATTCTACTGCTGCTTCTNGG	GTAATTCgAtgGCTtCTTCTGGG	chr12	24850032	-	4	0
X	GTAATTCTACTGCTGCTTCTNGG	GagATTCTACTcCTGCTTCTGGG	chr12	28711046	+	3	0
X	GTAATTCTACTGCTGCTTCTNGG	ccAATTCTACTGCTGaTTCcTGG	chr12	96043754	-	4	0
X	GTAATTCTACTGCTGCTTCTNGG	GaAATTtTACaGCTaCTTCTGGG	chr12	109537209	+	4	0
X	GTAATTCTACTGCTGCTTCTNGG	GTAcTTtcACTGCTGCTTCaTGG	chr12	116720511	-	4	0
X	GTAATTCTACTGCTGCTTCTNGG	GTAAgTCTcCTGCTaCTTCcTGG	chr21	26766496	-	4	0
X	GTAATTCTACTGCTGCTTCTNGG	GTAATTCTtgTGaTGCaTCTGGG	chr4	17049550	-	4	0
X	GTAATTCTACTGCTGCTTCTNGG	GTgATTCTtCTtCTGCaTCTAGG	chr4	35395172	+	4	0
X	GTAATTCTACTGCTGCTTCTNGG	GctgTTCTACTGCTaCTTCTTGG	chr4	40536138	+	4	0
X	GTAATTCTACTGCTGCTTCTNGG	aTAAcTtTcCTGCTGCTTCTGGG	chr4	71226109	+	4	0
X	GTAATTCTACTGCTGCTTCTNGG	GTAtTTCTcaTGCTtCTTCTGGG	chr4	111546966	-	4	0
X	GTAATTCTACTGCTGCTTCTNGG	GgAAgTCTtCTGCTGCaTCTAGG	chr4	133405646	+	4	0
X	GTAATTCTACTGCTGCTTCTNGG	GTcATTCTgtTcCTGCTTCTCGG	chr4	145902715	+	4	0
X	GTAATTCTACTGCTGCTTCTNGG	GTAATTCTtCTGgaGCTTtTGGG	chr4	145726092	-	4	0
X	GTAATTCTACTGCTGCTTCTNGG	GTAATTtTAtTtCTGCTcCTTGG	chr4	164303097	+	4	0
X	GTAATTCTACTGCTGCTTCTNGG	tTtATTCTgCTGCTGCTgCTTGG	chr4	180213049	+	4	0
X	GTAATTCTACTGCTGCTTCTNGG	GTgATTCTcCTGCTGCagCTGGG	chr4	181086471	-	4	0
X	GTAATTCTACTGCTGCTTCTNGG	acAtTTCTcCTGCTGCTTCTTGG	chr17	9023606	-	4	0
X	GTAATTCTACTGCTGCTTCTNGG	GTcATTCatCTGCTGCaTCTGGG	chr17	51369365	+	4	0
X	GTAATTCTACTGCTGCTTCTNGG	GaAAcTCatCTGCTGCTTCTTGG	chr17	53175797	-	4	0
X	GTAATTCTACTGCTGCTTCTNGG	cTAATTCTACgcaTGCTTCTGGG	chr17	61529516	+	4	0
X	GTAATTCTACTGCTGCTTCTNGG	GTAgTTCTACTtCTaCTTtTGGG	chr16	5927545	-	4	0
X	GTAATTCTACTGCTGCTTCTNGG	GgAATTCaACTagTGCTTCTTGG	chr16	7415674	-	4	0
X	GTAATTCTACTGCTGCTTCTNGG	GgAATTCTgCTGCTtCTTtTAGG	chr16	10596655	+	4	0
X	GTAATTCTACTGCTGCTTCTNGG	GTgATaCTACTGCTGgTcCTGGG	chr16	16164818	+	4	0
X	GTAATTCTACTGCTGCTTCTNGG	GTAATTCTAtTtCTGCaTgTTGG	chr16	30716991	+	4	0
X	GTAATTCTACTGCTGCTTCTNGG	GTtgTTCTACTGtTGgTTCTGGG	chr16	53922757	-	4	0
X	GTAATTCTACTGCTGCTTCTNGG	GTAccTCTgCTGCTGCTTtTAGG	chr9	35059218	-	4	0
X	GTAATTCTACTGCTGCTTCTNGG	GgAATTCTACTtCaGCTTtTGGG	chr9	93477274	-	4	0
X	GTAATTCTACTGCTGCTTCTNGG	GTAATTCTAaaGCTtCTTaTAGG	chr9	96054797	+	4	0
X	GTAATTCTACTGCTGCTTCTNGG	GgttTTCTtCTGCTGCTTCTTGG	chr9	106422986	+	4	0
X	GTAATTCTACTGCTGCTTCTNGG	GTAtTTCTgCaGCTGCTTtTTGG	chr9	125342941	+	4	0
X	GTAATTCTACTGCTGCTTCTNGG	GTAAaTaTtCTGCTtCTTCTTGG	chr9	126983757	+	4	0
X	GTAATTCTACTGCTGCTTCTNGG	GgAATaaTACTGCTGaTTCTAGG	chrX	15261115	+	4	0
X	GTAATTCTACTGCTGCTTCTNGG	GTAtTTCcACTtCTGCTTtTGGG	chrX	22586044	+	4	0
X	GTAATTCTACTGCTGCTTCTNGG	GTgATTCTACTGaTGgaTCTGGG	chrX	26529503	+	4	0
X	GTAATTCTACTGCTGCTTCTNGG	GgAATTCTcCTaCTGCcTCTGGG	chrX	40406583	-	4	0
X	GTAATTCTACTGCTGCTTCTNGG	cTAATTCTACTGCTGgTatTTGG	chrX	51162203	+	4	0
X	GTAATTCTACTGCTGCTTCTNGG	cTAgTgCTACTGCTGCaTCTAGG	chrX	84962570	-	4	0
X	GTAATTCTACTGCTGCTTCTNGG	GTAATTCTtCTGgTGgaTCTGGG	chr14	38034376	-	4	0
X	GTAATTCTACTGCTGCTTCTNGG	GcAATcCTAaTaCTGCTTCTTGG	chr14	50610460	+	4	0
X	GTAATTCTACTGCTGCTTCTNGG	GTAAaaaTACTGtTGCTTCTGGG	chr14	51894828	+	4	0
X	GTAATTCTACTGCTGCTTCTNGG	GcAATTtTACTtCTaCTTCTAGG	chr14	52917138	+	4	0
X	GTAATTCTACTGCTGCTTCTNGG	GTAATTCcACTGaTGgaTCTGGG	chr14	70520768	+	4	0
X	GTAATTCTACTGCTGCTTCTNGG	GTAATTtccCTGCTGtTTCTTGG	chr14	82394741	-	4	0
X	GTAATTCTACTGCTGCTTCTNGG	GTAATTCatCTGCTGtTTgTAGG	chr14	89535050	-	4	0
X	GTAATTCTACTGCTGCTTCTNGG	GTAAaTgTcCaGCTGCTTCTCGG	chr14	93173631	-	4	0
X	GTAATTCTACTGCTGCTTCTNGG	GaAATTCTgCTGggGCTTCTGGG	chr14	97355486	-	4	0
X	GTAATTCTACTGCTGCTTCTNGG	GTcATTtTtCTGCTGCTgCTTGG	chr14	102165238	+	4	0
X	GTAATTCTACTGCTGCTTCTNGG	cTgATTCTACTtCTGCcTCTAGG	chr6	40685597	+	4	0
X	GTAATTCTACTGCTGCTTCTNGG	GgAAcTCTgCTGCTGCcTCTTGG	chr6	64971200	-	4	0
X	GTAATTCTACTGCTGCTTCTNGG	GTggTTCTACTGCTGCTagTGGG	chr6	69273767	+	4	0
X	GTAATTCTACTGCTGCTTCTNGG	GaAATTCTgCTaCTGCgTCTGGG	chr6	110426151	-	4	0
X	GTAATTCTACTGCTGCTTCTNGG	GTAATTCTAtTttTGaTTCTTGG	chr6	110802130	-	4	0
X	GTAATTCTACTGCTGCTTCTNGG	GTAATaCTtCTGaTGCTgCTTGG	chr6	119784064	+	4	0
X	GTAATTCTACTGCTGCTTCTNGG	GTgATgCTgCTGCTGCTTaTAGG	chr6	129390301	+	4	0
X	GTAATTCTACTGCTGCTTCTNGG	tTAATTCTACTaCTGCcTtTTGG	chr6	129933280	-	4	0
X	GTAATTCTACTGCTGCTTCTNGG	GaAATTCaACatCTGCTTCTGGG	chr6	141403460	+	4	0
X	GTAATTCTACTGCTGCTTCTNGG	GTAAgTCcACaGCTGaTTCTGGG	chr6	155548920	-	4	0
X	GTAATTCTACTGCTGCTTCTNGG	GTAATTaTAtTtCTGgTTCTAGG	chr6	169217901	-	4	0
X	GTAATTCTACTGCTGCTTCTNGG	GTAATaaTACTGaTGaTTCTAGG	chrY	7381492	+	4	0
X	GTAATTCTACTGCTGCTTCTNGG	GTAATTgTgCTGtTGCTTCcAGG	chr11	14195576	-	4	0
X	GTAATTCTACTGCTGCTTCTNGG	GTAAcTCaACTcCTcCTTCTTGG	chr11	19200979	+	4	0
X	GTAATTCTACTGCTGCTTCTNGG	GTAATTCctCTGaTGCaTCTGGG	chr11	33298531	+	4	0
X	GTAATTCTACTGCTGCTTCTNGG	GgAAcTCTtCTGCTGCTcCTTGG	chr11	47790820	+	4	0
X	GTAATTCTACTGCTGCTTCTNGG	GTcATTaaACTtCTGCTTCTGGG	chr11	58121106	+	4	0
X	GTAATTCTACTGCTGCTTCTNGG	GTAATTCcACTGgaGCTgCTGGG	chr11	68757624	-	4	0
X	GTAATTCTACTGCTGCTTCTNGG	GTAATTgTgCTGCaGCTgCTTGG	chr11	78633186	-	4	0
X	GTAATTCTACTGCTGCTTCTNGG	GTAAcTCTACTGCTGCcTCcTGG	chr11	115945825	-	3	0
X	GTAATTCTACTGCTGCTTCTNGG	GgAATTCatCTGCTGCcTCTTGG	chr11	119000101	+	4	0
X	GTAATTCTACTGCTGCTTCTNGG	GcAATgCTAaTGgTGCTTCTTGG	chr11	124700174	+	4	0
X	GTAATTCTACTGCTGCTTCTNGG	aTAATTCTAaTtCTGaTTCTGGG	chr10	18385983	-	4	0
X	GTAATTCTACTGCTGCTTCTNGG	GaAATTgTACTGtTGCTgCTGGG	chr10	35923206	-	4	0
X	GTAATTCTACTGCTGCTTCTNGG	GTcATTCTACTtCTGtcTCTGGG	chr10	49369555	-	4	0
X	GTAATTCTACTGCTGCTTCTNGG	caAATTCagCTGCTGCTTCTTGG	chr10	53877608	+	4	0
X	GTAATTCTACTGCTGCTTCTNGG	tTAATTaTACTGCaGCTaCTGGG	chr10	75016643	+	4	0
X	GTAATTCTACTGCTGCTTCTNGG	cTAATTCTACTcCTGCcaCTGGG	chr10	105058657	+	4	0
X	GTAATTCTACTGCTGCTTCTNGG	tgcATTCTACTGCTtCTTCTGGG	chr10	106210244	+	4	0
X	GTAATTCTACTGCTGCTTCTNGG	GTtATTCTtCTGaTGgTTCTGGG	chr10	120190974	-	4	0
X	GTAATTCTACTGCTGCTTCTNGG	GTcATTCTtCTGgTGCTgCTGGG	chr10	133453487	+	4	0
X	GTAATTCTACTGCTGCTTCTNGG	GTAATcCTcCTtCTGCTcCTTGG	chr13	18171436	-	4	0
X	GTAATTCTACTGCTGCTTCTNGG	GTAATTaTggaGCTGCTTCTGGG	chr13	32881843	+	4	0
X	GTAATTCTACTGCTGCTTCTNGG	GTtATTCTAtTtCTGtTTCTAGG	chr13	33961469	-	4	0
X	GTAATTCTACTGCTGCTTCTNGG	GaAATcCTgCTGtTGCTTCTGGG	chr13	52865868	+	4	0
X	GTAATTCTACTGCTGCTTCTNGG	GgAATTCTACaGCTGtaTCTTGG	chr13	58032787	-	4	0
X	GTAATTCTACTGCTGCTTCTNGG	aTctTTCTACTGCTGCaTCTGGG	chr13	74486852	-	4	0
X	GTAATTCTACTGCTGCTTCTNGG	GgAAcTCgtCTGCTGCTTCTTGG	chr13	76896750	+	4	0
X	GTAATTCTACTGCTGCTTCTNGG	GTgATTCTAtTGCTaCTTCaAGG	chr13	82911705	-	4	0
X	GTAATTCTACTGCTGCTTCTNGG	GTAATTCTtCTGaTGgaTCTGGG	chr13	90680215	-	4	0
X	GTAATTCTACTGCTGCTTCTNGG	GTAATcCTAgTatTGCTTCTTGG	chr13	105183534	-	4	0
X	GTAATTCTACTGCTGCTTCTNGG	GacATgtTACTGCTGCTTCTAGG	chr13	112546004	-	4	0
X	GTAATTCTACTGCTGCTTCTNGG	GTAATcCTtCTGCTGtgTCTGGG	chr18	22455254	-	4	0
X	GTAATTCTACTGCTGCTTCTNGG	GaAATTaTgCTGCTGCcTCTAGG	chr18	23336389	+	4	0
X	GTAATTCTACTGCTGCTTCTNGG	GTAATgCTgCTtCTGCTTCTGGG	chr18	25752216	-	3	0
X	GTAATTCTACTGCTGCTTCTNGG	GgAATTCTgCTatTGCTTCTAGG	chr18	50141985	+	4	0
X	GTAATTCTACTGCTGCTTCTNGG	GTAATTCcACTctTcCTTCTGGG	chr3	4220721	+	4	0
X	GTAATTCTACTGCTGCTTCTNGG	GTtATTCTACTGgTGCTTtaGGG	chr3	26848873	+	4	0
X	GTAATTCTACTGCTGCTTCTNGG	GTctTcCTACTGCTcCTTCTCGG	chr3	32423478	+	4	0
X	GTAATTCTACTGCTGCTTCTNGG	GTtATTCTcCTGaTGgTTCTAGG	chr3	63194916	-	4	0
X	GTAATTCTACTGCTGCTTCTNGG	GaAATTCTtCTcCTGCTTCgGGG	chr3	85004688	-	4	0
X	GTAATTCTACTGCTGCTTCTNGG	GTAtTTCTcCaGCTGCTTCTGGG	chr3	102465929	-	3	0
X	GTAATTCTACTGCTGCTTCTNGG	GTcATTgTAgaGCTGCTTCTAGG	chr3	105465934	-	4	0
X	GTAATTCTACTGCTGCTTCTNGG	cTtAaTCTACTGCTGCgTCTGGG	chr3	113254466	-	4	0
X	GTAATTCTACTGCTGCTTCTNGG	GgAAaTCagCTGCTGCTTCTTGG	chr3	142893267	+	4	0
X	GTAATTCTACTGCTGCTTCTNGG	GgAATTCgtCTGCTGCcTCTTGG	chr3	175654340	+	4	0
X	GTAATTCTACTGCTGCTTCTNGG	GTgATTCTcCTGCTGCcTCcTGG	chr3	177363914	+	4	0
X	GTAATTCTACTGCTGCTTCTNGG	GTAATTCTcCTcCctCTTCTTGG	chr3	181174319	-	4	0
X	GTAATTCTACTGCTGCTTCTNGG	GTtcTTCTACTaCTGCTTCaTGG	chr3	181570362	-	4	0
X	GTAATTCTACTGCTGCTTCTNGG	GgAATTCTgaTGCTGCTTCcAGG	chr3	183133232	+	4	0
X	GTAATTCTACTGCTGCTTCTNGG	GTAAcTCTACTGgTGtcTCTTGG	chr3	188370860	+	4	0

## Sheet: Table3
Supplementary table 3. Oligos used for cloning and for the amplification of pcDNA3 - NIPBL c.5483 G>A and NIPBL genomic locus
Oligos for pcDNA3 - NIPBL c-5483 G>A cloning, amplification and editing analysis
For BamHI(*)	TAAGCAGGATCCTGGTTTCGAGACACAACTCTGG
Rev EcoRI(*)	ATTCATGAATTCTCATTGTGTGGAGTTGGAGTAAAC
For BsmBI - mut	ATGTACCGTCTCCAAGAAGCAGCAGTAGAATTACTAG
Rev BsmBI - mut	ATGTACCGTCTCCTCTTGGACACTAGTCGAATTATCC
(*) Oligos used for amplification and editing analysis
Oligos for genomic NIPBL amplification and editing analysis
For NIPBL	AGTTCTTGGTGAAAATGCAATTGC
Rev NIPBL	GATTTGTTTTATGATATTGCAAGGG

## Sheet: Table4
Supplementary Table 4. Oligos for qPCR analysis of the 3-germ layers
Gene	For (5'>3')	Rev (5'>3')
Nestin	GGAGAAGGACCAAGAACTG	ACCTCCTCTGTGGCATTC
αSMA	AATGCAGAAGGAGATCACGG	TCCTGTTTGCTGATCCACATC
AFP	GCAGAGGAGATGTGCTGGATTG	CGTGGTCAGTTTGCAGCATTCTG
RPLP0	CATTCTCGCTTCCTGGAG	CTTGACCTTTTCAGCAAGTGG
Antibodies used for immunofluorescence and flow-citometry
Antibody	Company	Dilution	Species
Nanog	Santa Cruz Biotech sc-293121	1:100	Mouse
OCT4	Santa Cruz Biotech sc-9081	1:100	Rabbit
anti-TUJ1	Invitrogen A25532	1:500	Rabbit
anti-SMA	Invitrogen A25531	1:200	Mouse
GATA-4	Invitrogen PA1-102X	1:300	Mouse
Alexa 488 Anti Mouse IgG	Life Technologies	1:500	Goat
Alexa 568 Anti Rabbit IgG	Life Technologies	1:500	Goat
Alexa 546 Anti Rabbit IgG	Invitrogen A11010	1:500	Goat
Alexa 488 Anti Rabbit	Invitrogen A25535	1:250	Donkey
Alexa 555 Anti Mouse IgG2a	Invitrogen A25533	1:250	Goat
PE anti-human TRA-1-81 Antibody	BioLegend	1:50	Mouse
PE Mouse IgM, κ Isotype Ctrl Antibody	BioLegend	1:100	Mouse
FITC anti-human CD326 (EpCAM) Antibody	BioLegend	1:50	Mouse
FITC Mouse IgG2b, κ Isotype Ctrl Antibody	Biolegend	1:200	Mouse
FITC anti-human SSEA-4 Antibody	BioLegend	1:40	Mouse
FITC Mouse IgG3, κ Isotype Ctrl Antibody	BioLegend	1:120	Mouse
