# Supplementary material for: Generation of corrected hiPSC clones from a Cornelia de Lange Syndrome (CdLS) patient through CRISPR-Cas-based technology
Source: Stem Cell Res Ther. 2022 Sep 2;13:440. doi: 10.1186/s13287-022-03135-0 (PMC9438151; doi:10.1186/s13287-022-03135-0)
Supplement: Supplementary file 3 — Additional file 3. Data—GUIDEseq. [file 13287_2022_3135_MOESM3_ESM.xlsx]

## Sheet: Foglio1
#BED Chromosome	BED Min.Position	BED Max.Position	BED Name	Filename	WindowIndex	Chromosome	Position	Sequence	+.mi	-.mi	bi.sum.mi	bi.geometric_mean.mi	+.total	-.total	total.sum	total.geometric_mean	primer1.mi	primer2.mi	primer.geometric_mean	position.stdev	Off-Target Sequence	Mismatches	Length	BED off-target Chromosome	BED off-target start	BED off-target end	BED off-target name	BED Score	Strand	Cells	Targetsite	Target Sequence
chr15	68132381	68132633	chr15_68132632_8559	Cdl_gRNA.sam	24216	15	68132632	AAGGAATCATGGGAAATAGGCCCTCTTCCTGCCCGACCTTGGCGCGCGCT	4672	3887	8559	4261.46	11865	9205	21070	10450.7	3571	3940	3750.97	72.7334										Cdl_gRNA	Cdl_gRNA	GTAATTCTACTGCTGCTTCTNGG
chr5	37022370	37022431	chr5_37022405_3728	Cdl_gRNA.sam	54782	5	37022405	GGATAATTCGACTAGTGTCCGAGAAGCAGCAGTAGAATTACTAGGTCGAT	1706	2022	3728	1857.29	4082	5626	9708	4792.22	1843	1460	1640.36	13.2769	GTAATTCTACTGCTGCTTCTCGG	0	23	chr5	37022398	37022421	chr5_37022405_3728	1	-	Cdl_gRNA	Cdl_gRNA	GTAATTCTACTGCTGCTTCTNGG
chr2	78112910	78112910	chr2_78112910_1281	Cdl_gRNA.sam	36344	2	78112910	CATGTACTTCACTTGCCAGAAATGACTAGAAGAACAGTATTTGGTCACCG	1281	0	1281	0	3107	0	3107	0	614	544	577.941	0										Cdl_gRNA	Cdl_gRNA	GTAATTCTACTGCTGCTTCTNGG
chr11	71387754	71387755	chr11_71387755_731	Cdl_gRNA.sam	12969	11	71387755	GCTAAAAATAAAGCCAAATACTTAGCACCCAACTGATCTTCAGCAAAGTA	731	0	731	0	1770	0	1770	0	314	335	324.33	0.5										Cdl_gRNA	Cdl_gRNA	GTAATTCTACTGCTGCTTCTNGG
chr11	71387775	71387775	chr11_71387775_719	Cdl_gRNA.sam	12970	11	71387775	CTTAGCACCCAACTGATCTTCAGCAAAGTAAACAAAAACAAAGTAGAGAA	0	719	719	0	0	1754	1754	0	372	278	321.584	0										Cdl_gRNA	Cdl_gRNA	GTAATTCTACTGCTGCTTCTNGG
chr2	78112930	78112930	chr2_78112930_646	Cdl_gRNA.sam	36345	2	78112930	AATGACTAGAAGAACAGTATTTGGTCACCGGATTGTTGTCAGTAAATGTA	0	646	646	0	0	1504	1504	0	328	260	292.027	0										Cdl_gRNA	Cdl_gRNA	GTAATTCTACTGCTGCTTCTNGG
chr2	227617681	227617682	chr2_227617682_559	Cdl_gRNA.sam	40134	2	227617682	AGGATTCAATGAGATGGTAACTGTAAAGCACGTGGCACAGATCCTAACAA	559	0	559	0	1667	0	1667	0	328	169	235.44	0.5										Cdl_gRNA	Cdl_gRNA	GTAATTCTACTGCTGCTTCTNGG
chr2	227617702	227617702	chr2_227617702_259	Cdl_gRNA.sam	40135	2	227617702	CTGTAAAGCACGTGGCACAGATCCTAACAACTAACAAATTACAGGACCAT	0	259	259	0	0	549	549	0	115	121	117.962	0										Cdl_gRNA	Cdl_gRNA	GTAATTCTACTGCTGCTTCTNGG
chr17	47340611	47340613	chr17_47340612_200	Cdl_gRNA.sam	29575	17	47340612	TCTCAAAAAAAAAAAAAAAAAAAAAAAAAGTACCCTAAGCTGGAAAGTGG	200	0	200	0	548	0	548	0	78	98	87.43	0.816497										Cdl_gRNA	Cdl_gRNA	GTAATTCTACTGCTGCTTCTNGG
chrX	4301719	4301719	chrX_4301719_173	Cdl_gRNA.sam	77120	X	4301719	TAATGAAACCACTTTTGCAAAATTCATGACAGTAAGAGAATTATGACTGT	173	0	173	0	367	0	367	0	125	24	54.7723	0										Cdl_gRNA	Cdl_gRNA	GTAATTCTACTGCTGCTTCTNGG
chr17	47340634	47340635	chr17_47340634_148	Cdl_gRNA.sam	29576	17	47340634	AAAAAAAGTACCCTAAGCTGGAAAGTGGCGAAGAGCGTTTGATTTGATTT	0	148	148	0	0	325	325	0	74	63	68.2788	0.5										Cdl_gRNA	Cdl_gRNA	GTAATTCTACTGCTGCTTCTNGG
chrX	4301739	4301739	chrX_4301739_100	Cdl_gRNA.sam	77121	X	4301739	AATTCATGACAGTAAGAGAATTATGACTGTGAAAGAGATCTGACCTAACT	0	100	100	0	0	266	266	0	41	42	41.497	0										Cdl_gRNA	Cdl_gRNA	GTAATTCTACTGCTGCTTCTNGG
chr2	71206847	71206847	chr2_71206847_87	Cdl_gRNA.sam	36176	2	71206847	GGGCAAGCTTGCATGCCTGCAGGTCCTGGTAGAGGAGTACAAGTTTCCCG	0	87	87	0	0	186	186	0	56	24	36.6606	0										Cdl_gRNA	Cdl_gRNA	GTAATTCTACTGCTGCTTCTNGG
chr2	71206824	71206826	chr2_71206826_78	Cdl_gRNA.sam	36175	2	71206826	CATCCACTTCGCCGCCCAATGGGGCAAGCTTGCATGCCTGCAGGTCCTGG	78	0	78	0	174	0	174	0	47	24	33.5857	1										Cdl_gRNA	Cdl_gRNA	GTAATTCTACTGCTGCTTCTNGG
chr17	40280887	40280899	chr17_40280888_62	Cdl_gRNA.sam	29243	17	40280888	CACCCCACACAATCCCACTGTTGCTTCTAGGCTCTGGCACTCAGAAGCCC	27	35	62	30.7409	50	70	120	59.1608	30	27	28.4605	4.81534	ACAATCCCACTGTTGCTTCTAGG	5	23	chr17	40280871	40280894	chr17_40280888_62	1	+	Cdl_gRNA	Cdl_gRNA	GTAATTCTACTGCTGCTTCTNGG
chr1	121485121	121485191	chr1_121485165_56	Cdl_gRNA.sam	4364	1	121485165	GATCCTTTACACAGAGCAGACTTGAAACACTCTTTTTGTGGAATTTGCAA	45	11	56	22.2486	111	19	130	45.9239	24	28	25.923	21.6547										Cdl_gRNA	Cdl_gRNA	GTAATTCTACTGCTGCTTCTNGG
chr1	121485339	121485393	chr1_121485385_55	Cdl_gRNA.sam	4368	1	121485385	AGTGGATATTCAGACCTCCTTGAGGCCTTCGTTGGAAACGGGATTTCTTC	0	55	55	0	0	119	119	0	25	28	26.4575	16.3796										Cdl_gRNA	Cdl_gRNA	GTAATTCTACTGCTGCTTCTNGG
chr7	61969278	61969331	chr7_61969289_51	Cdl_gRNA.sam	66645	7	61969289	GCAGTTTAGAAACACTCTGCTTGTTATGTCTGCAAGTGGATATTTGGACC	31	20	51	24.8998	93	38	131	59.4475	25	19	21.7945	14.9941										Cdl_gRNA	Cdl_gRNA	GTAATTCTACTGCTGCTTCTNGG
chrX	71681714	71681716	chrX_71681715_38	Cdl_gRNA.sam	78731	X	71681715	TATTTTGGAACAAGAGTCCACTATTCTGCCAAGACAGTGTGTTATTGTTA	0	38	38	0	0	54	54	0	14	20	16.7332	0.816497										Cdl_gRNA	Cdl_gRNA	GTAATTCTACTGCTGCTTCTNGG
chr14	35255074	35255074	chr14_35255074_37	Cdl_gRNA.sam	21131	14	35255074	CTCCATACAAGCATCATCTGTAGCATCAAATCCTCCTCGTTTTTGATATC	37	0	37	0	73	0	73	0	12	20	15.4919	0										Cdl_gRNA	Cdl_gRNA	GTAATTCTACTGCTGCTTCTNGG
chr19	9682933	9682933	chr19_9682933_37	Cdl_gRNA.sam	32657	19	9682933	TCTGGGGCTACAAAGAAGTGAAAAAACTCCAAGGGAGACGTTAAGAGAAT	0	37	37	0	0	53	53	0	26	4	10.198	0										Cdl_gRNA	Cdl_gRNA	GTAATTCTACTGCTGCTTCTNGG
chr11	61571927	61571927	chr11_61571927_35	Cdl_gRNA.sam	12650	11	61571927	GCCCCCTGGCATTATGCCCAGTACAAGAACCTCTGGAGACACTGACCGCA	0	35	35	0	0	81	81	0	19	14	16.3095	0										Cdl_gRNA	Cdl_gRNA	GTAATTCTACTGCTGCTTCTNGG
chr4	79697180	79697181	chr4_79697181_34	Cdl_gRNA.sam	51133	4	79697181	GCGGGTCGCCCGGCCTCAGTGAGCGGTTGGCAGCAGCGCCCCCCCCCCCC	0	34	34	0	0	70	70	0	17	14	15.4272	0.5										Cdl_gRNA	Cdl_gRNA	GTAATTCTACTGCTGCTTCTNGG
chr1	121485001	121485033	chr1_121485026_31	Cdl_gRNA.sam	4361	1	121485026	CTCTGTTTGTAAAGTCTGTAAGTGGATATTCTGACATCTTGTGGCCTTCG	17	14	31	15.4272	31	44	75	36.9324	13	15	13.9642	9.07965										Cdl_gRNA	Cdl_gRNA	GTAATTCTACTGCTGCTTCTNGG
chr15	101413404	101413405	chr15_101413405_28	Cdl_gRNA.sam	25713	15	101413405	CCATTTATTGCTAAGTTGGGAAATACCTGCTTCTCTCATAGAAGGAACTT	26	2	28	7.2111	108	2	110	14.6969	0	25	0	0.5										Cdl_gRNA	Cdl_gRNA	GTAATTCTACTGCTGCTTCTNGG
chr4	79697160	79697161	chr4_79697160_25	Cdl_gRNA.sam	51132	4	79697160	CGGCGCGGGCAGCGCGCCTGCGCGGGTCGCCCGGCCTCAGTGAGCGGTTG	25	0	25	0	65	0	65	0	12	10	10.9545	0.5										Cdl_gRNA	Cdl_gRNA	GTAATTCTACTGCTGCTTCTNGG
chr1	159871730	159871730	chr1_159871730_24	Cdl_gRNA.sam	4946	1	159871730	TTAAAAAAGTTATGGCAGGAAGGAGGGAATGACAGAGTGCAGTGTAAGGG	23	1	24	4.79583	28	1	29	5.2915	0	21	0	0										Cdl_gRNA	Cdl_gRNA	GTAATTCTACTGCTGCTTCTNGG
chr1	121485207	121485245	chr1_121485208_21	Cdl_gRNA.sam	4365	1	121485208	TTTGCAAGTGGAGATTTCAGCCGCTTTGAGGTCAATGGTAGAAAAGGAAA	12	9	21	10.3923	17	12	29	14.2829	7	10	8.3666	11.4357										Cdl_gRNA	Cdl_gRNA	GTAATTCTACTGCTGCTTCTNGG
chr1	39229163	39229166	chr1_39229166_20	Cdl_gRNA.sam	1408	1	39229166	CTCCTGATGTAGTCTTTGTGAGACCTCTGAGGAAGGCAGATATTGGGAAC	17	3	20	7.14143	39	7	46	16.5227	17	3	7.14143	1.5										Cdl_gRNA	Cdl_gRNA	GTAATTCTACTGCTGCTTCTNGG
chr12	60892299	60892299	chr12_60892299_19	Cdl_gRNA.sam	16163	12	60892299	TCCTTGGGGTATTAATGTTTAATTAACATTGTTATTAAGAAGTTTATAAA	0	19	19	0	0	26	26	0	7	11	8.77496	0										Cdl_gRNA	Cdl_gRNA	GTAATTCTACTGCTGCTTCTNGG
chr14	35255094	35255094	chr14_35255094_18	Cdl_gRNA.sam	21132	14	35255094	TAGCATCAAATCCTCCTCGTTTTTGATATCTATACTTTGCATTTGCTGAT	0	18	18	0	0	42	42	0	1	16	4	0										Cdl_gRNA	Cdl_gRNA	GTAATTCTACTGCTGCTTCTNGG
chr19	9682912	9682913	chr19_9682913_18	Cdl_gRNA.sam	32656	19	9682913	AATATAAAAATTAGGCAGTTTCTGGGGCTACAAAGAAGTGAAAAAACTCC	18	0	18	0	28	0	28	0	3	13	6.245	0.5										Cdl_gRNA	Cdl_gRNA	GTAATTCTACTGCTGCTTCTNGG
chr7	61969184	61969237	chr7_61969222_18	Cdl_gRNA.sam	66643	7	61969222	TCATTCTCAGAAACTACTTTGTGATGTGTGCCTTCAACTCACAGAGTTTA	7	11	18	8.77496	9	34	43	17.4929	6	10	7.74597	15.0046										Cdl_gRNA	Cdl_gRNA	GTAATTCTACTGCTGCTTCTNGG
chr7	61968979	61968985	chr7_61968985_17	Cdl_gRNA.sam	66636	7	61968985	TGGATATATGGACCGCATTGAGGCCTTCGTTGGAAACGGGATTTCTTCAT	11	6	17	8.12404	22	21	43	21.4942	7	9	7.93725	2.49444										Cdl_gRNA	Cdl_gRNA	GTAATTCTACTGCTGCTTCTNGG
chr1	121484950	121484956	chr1_121484955_16	Cdl_gRNA.sam	4359	1	121484955	AAACTGCGTTGTGATGTGTTTGTTCAACTCACAGAGTTTAACCTTTCTGT	14	2	16	5.2915	33	4	37	11.4891	2	13	5.09902	2.62467										Cdl_gRNA	Cdl_gRNA	GTAATTCTACTGCTGCTTCTNGG
chr1	121484697	121484707	chr1_121484706_15	Cdl_gRNA.sam	4351	1	121484706	CGTAGATATTTTGACCACTTAGAGGCCTTCTTTGGAAACGGTTTTTTCTC	2	13	15	5.09902	12	38	50	21.3542	3	11	5.74456	4.0694										Cdl_gRNA	Cdl_gRNA	GTAATTCTACTGCTGCTTCTNGG
chr6	58778418	58778423	chr6_58778418_14	Cdl_gRNA.sam	60152	6	58778418	GCAAGGGTACCCTGAGAGTGCTTTCAGGCCTATGGTAGAAAAGGGAATAT	14	0	14	0	38	0	38	0	3	10	5.47723	2.5										Cdl_gRNA	Cdl_gRNA	GTAATTCTACTGCTGCTTCTNGG
chr1	121484897	121484898	chr1_121484897_13	Cdl_gRNA.sam	4358	1	121484897	AGGTCAATGGCAGAAAAGGAAATATCTTCGTTTCAAAACTAGACAGAATC	12	1	13	3.4641	46	1	47	6.78233	1	11	3.31662	0.5										Cdl_gRNA	Cdl_gRNA	GTAATTCTACTGCTGCTTCTNGG
chr11	61571907	61571907	chr11_61571907_13	Cdl_gRNA.sam	12649	11	61571907	TCTTCCCCATTCCCAACTCAGCCCCCTGGCATTATGCCCAGTACAAGAAC	13	0	13	0	18	0	18	0	4	8	5.65685	0										Cdl_gRNA	Cdl_gRNA	GTAATTCTACTGCTGCTTCTNGG
chr12	60892279	60892279	chr12_60892279_12	Cdl_gRNA.sam	16162	12	60892279	AGGTAGGGCATGAGTCTCCTTCCTTGGGGTATTAATGTTTAATTAACATT	12	0	12	0	35	0	35	0	6	5	5.47723	0										Cdl_gRNA	Cdl_gRNA	GTAATTCTACTGCTGCTTCTNGG
chr2	8741382	8741387	chr2_8741382_11	Cdl_gRNA.sam	34372	2	8741382	ACTATGAAGGGAGTGCAAATTGCTACAGTCCCTTCCAGAAGCGACAAGAC	0	11	11	0	0	34	34	0	7	3	4.58258	2.5										Cdl_gRNA	Cdl_gRNA	GTAATTCTACTGCTGCTTCTNGG
chr3	195096880	195096882	chr3_195096880_11	Cdl_gRNA.sam	49320	3	195096880	CTCACACCTGTAATCCTAGCACTTTGGGAGGCCAAGGTGGGCCGATCACT	10	1	11	3.16228	16	1	17	4	10	0	0	1										Cdl_gRNA	Cdl_gRNA	GTAATTCTACTGCTGCTTCTNGG
chrGL000220.1	139037	139051	chrGL000220.1_139051_11	Cdl_gRNA.sam	76916	GL000220.1	139051	AAATCAAATGATAGAACTCCACTGCTGTAATAAGTCACCCCAAAGATCAC	1	10	11	3.16228	2	19	21	6.16441	1	8	2.82843	5.79272										Cdl_gRNA	Cdl_gRNA	GTAATTCTACTGCTGCTTCTNGG
chr1	121484584	121484592	chr1_121484586_10	Cdl_gRNA.sam	4346	1	121484586	GTATAAAAACTAGACAGAATCATTCTCAGTAACTGCTCTGTGATGTGTGC	7	3	10	4.58258	18	17	35	17.4929	1	6	2.44949	3.39935										Cdl_gRNA	Cdl_gRNA	GTAATTCTACTGCTGCTTCTNGG
chr1	121485045	121485061	chr1_121485045_9	Cdl_gRNA.sam	4362	1	121485045	AAGTGGATATTCTGACATCTTGTGGCCTTCGTTGGAAACGGGATTTCTTC	9	0	9	0	15	0	15	0	2	5	3.16228	5.84466										Cdl_gRNA	Cdl_gRNA	GTAATTCTACTGCTGCTTCTNGG
chr1	121485257	121485274	chr1_121485274_9	Cdl_gRNA.sam	4366	1	121485274	CAAGACAGAATGATTCTCAGAAACTCCTTTGTGATGTGTGCGTTCAACTC	6	3	9	4.24264	15	5	20	8.66025	4	4	4	5.7735										Cdl_gRNA	Cdl_gRNA	GTAATTCTACTGCTGCTTCTNGG
chr17	40474877	40474877	chr17_40474877_9	Cdl_gRNA.sam	29251	17	40474877	CTTCAGCTGGAAGGATTTAGAAGTCACGCAAATGTGTTTTGCGAGTCTGA	9	0	9	0	35	0	35	0	6	3	4.24264	0										Cdl_gRNA	Cdl_gRNA	GTAATTCTACTGCTGCTTCTNGG
chr3	119161387	119161393	chr3_119161387_9	Cdl_gRNA.sam	47313	3	119161387	CTATTTCTGCATTAAATAGAGATTCCTCCAATGGATCTGGGCAAAGTAAA	9	0	9	0	23	0	23	0	1	6	2.44949	3										Cdl_gRNA	Cdl_gRNA	GTAATTCTACTGCTGCTTCTNGG
chr7	61969482	61969486	chr7_61969485_9	Cdl_gRNA.sam	66648	7	61969485	GCATTTTCAGGTGGAGATTTCAAGCGATTTGAGGACAATTGCAGAAAAGG	0	9	9	0	0	18	18	0	7	2	3.74166	1.58114										Cdl_gRNA	Cdl_gRNA	GTAATTCTACTGCTGCTTCTNGG
chr7	117958107	117958112	chr7_117958112_9	Cdl_gRNA.sam	68445	7	117958112	TCCTATTGTTTTTCTACTGCTGCTTCTAGGATTTGACAGGTTGTATTTCT	7	2	9	3.74166	16	2	18	5.65685	8	0	0	2.16025	GTTTTTCTACTGCTGCTTCTAGG	2	23	chr7	117958094	117958117	chr7_117958112_9	1	+	Cdl_gRNA	Cdl_gRNA	GTAATTCTACTGCTGCTTCTNGG
chrGL000220.1	139420	139428	chrGL000220.1_139428_9	Cdl_gRNA.sam	76919	GL000220.1	139428	CCCGCCTCGGCCTCCCAAAGTGCTGGGATGACAGGCGTGAGCCACTGAGC	7	2	9	3.74166	28	3	31	9.16515	0	8	0	4										Cdl_gRNA	Cdl_gRNA	GTAATTCTACTGCTGCTTCTNGG
chr1	121484825	121484842	chr1_121484826_8	Cdl_gRNA.sam	4356	1	121484826	GTTCCCTTAGACAGAGCAGATTTGAAACACTCTATTTGTGCAATTTGCAA	5	3	8	3.87298	7	3	10	4.58258	2	5	3.16228	5.89962										Cdl_gRNA	Cdl_gRNA	GTAATTCTACTGCTGCTTCTNGG
chr4	91110063	91110063	chr4_91110063_8	Cdl_gRNA.sam	51421	4	91110063	GGAATAGAAAAAAATCTGATGAACCTGATTAAGCATTGGTAACTAATGGC	8	0	8	0	13	0	13	0	1	7	2.64575	0										Cdl_gRNA	Cdl_gRNA	GTAATTCTACTGCTGCTTCTNGG
chr7	61969499	61969509	chr7_61969509_8	Cdl_gRNA.sam	66649	7	61969509	CGATTTGAGGACAATTGCAGAAAAGGAAATATCTTCGTATAATAACCAGA	7	1	8	2.64575	14	1	15	3.74166	1	7	2.64575	5										Cdl_gRNA	Cdl_gRNA	GTAATTCTACTGCTGCTTCTNGG
chr1	121484541	121484555	chr1_121484541_7	Cdl_gRNA.sam	4345	1	121484541	GATTTCAAGCGCTTTGGGGCCAAAGGCAGAAAAGGAAATATCTTCGTATA	3	4	7	3.4641	4	14	18	7.48331	3	4	3.4641	5.88784										Cdl_gRNA	Cdl_gRNA	GTAATTCTACTGCTGCTTCTNGG
chr1	121485292	121485322	chr1_121485311_7	Cdl_gRNA.sam	4367	1	121485311	GTGCGTTCAACTCACAGAGTTTAACCTTTCTTTTCATAGAGCAGTTAGGA	3	4	7	3.4641	3	18	21	7.34847	1	4	2	11.0252										Cdl_gRNA	Cdl_gRNA	GTAATTCTACTGCTGCTTCTNGG
chr3	58390374	58390381	chr3_58390381_7	Cdl_gRNA.sam	45962	3	58390381	TCATTAGACAACTGAGGTCATCTACGGAAACTCCTTGTTCAGGCCATGGC	6	1	7	2.44949	9	3	12	5.19615	6	1	2.44949	3.5										Cdl_gRNA	Cdl_gRNA	GTAATTCTACTGCTGCTTCTNGG
chrGL000220.1	134936	134952	chrGL000220.1_134944_7	Cdl_gRNA.sam	76895	GL000220.1	134944	CCCCCGCTGCTTCCCGCCTCAGGCCTCCCTCCCTAGGAAAGCTTCACCCT	1	6	7	2.44949	1	13	14	3.60555	2	4	2.82843	6.53197										Cdl_gRNA	Cdl_gRNA	GTAATTCTACTGCTGCTTCTNGG
chrGL000220.1	135112	135120	chrGL000220.1_135120_7	Cdl_gRNA.sam	76898	GL000220.1	135120	ACGCTTTCTGAAAACTAATAACTTTGCTCACTTAAGATTTCCAGGGACGG	7	0	7	0	21	0	21	0	5	1	2.23607	4										Cdl_gRNA	Cdl_gRNA	GTAATTCTACTGCTGCTTCTNGG
chrX	109552980	109552989	chrX_109552980_7	Cdl_gRNA.sam	79727	X	109552980	GAGCAAAGCCACAAAACAGATCCAGCTTGATTCAATCTATTTTACTTTCT	0	7	7	0	0	21	21	0	1	6	2.44949	4.5										Cdl_gRNA	Cdl_gRNA	GTAATTCTACTGCTGCTTCTNGG
chr1	121484780	121484784	chr1_121484781_6	Cdl_gRNA.sam	4355	1	121484781	CAGTAACTTCCTTGTGTTGTGTGCATTCAACTCACAGAGTTGAACGTTCC	6	0	6	0	9	0	9	0	5	1	2.23607	1.69967										Cdl_gRNA	Cdl_gRNA	GTAATTCTACTGCTGCTTCTNGG
chr1	121484866	121484885	chr1_121484872_6	Cdl_gRNA.sam	4357	1	121484872	GCAAGTGTAGATTTCAAGCGCTTTAAGGTCAATGGCAGAAAAGGAAATAT	2	4	6	2.82843	5	6	11	5.47723	2	3	2.44949	7.04894										Cdl_gRNA	Cdl_gRNA	GTAATTCTACTGCTGCTTCTNGG
chr10	42597004	42597013	chr10_42597004_6	Cdl_gRNA.sam	8741	10	42597004	ACATCAAACGGAATCAAACGGAATTAGCGAATGGAATCGAAGAGAATCAT	2	4	6	2.82843	2	5	7	3.16228	3	2	2.44949	4.5										Cdl_gRNA	Cdl_gRNA	GTAATTCTACTGCTGCTTCTNGG
chr11	115816550	115816550	chr11_115816550_6	Cdl_gRNA.sam	14051	11	115816550	CTGAGGAAGAGGAACCTTCCAGGAGGCAGCAGTAGAGTTACACCTGAAAT	2	4	6	2.82843	2	4	6	2.82843	0	6	0	0	GTAACTCTACTGCTGCCTCCTGG	3	23	chr11	115816543	115816566	chr11_115816550_6	1	-	Cdl_gRNA	Cdl_gRNA	GTAATTCTACTGCTGCTTCTNGG
chr2	108996301	108996301	chr2_108996301_6	Cdl_gRNA.sam	37010	2	108996301	GCCTCTAGAGAATAAATTGAGAAGTCATTCCACTCACCCCGGAGCCTCTA	5	1	6	2.23607	6	1	7	2.44949	4	1	2	0										Cdl_gRNA	Cdl_gRNA	GTAATTCTACTGCTGCTTCTNGG
chr2	222966588	222966588	chr2_222966588_6	Cdl_gRNA.sam	40016	2	222966588	TGTACTTGACATTAACCTATAAAAACACATGTATCTGCTTGTGGGAGTTC	0	6	6	0	0	9	9	0	1	5	2.23607	0										Cdl_gRNA	Cdl_gRNA	GTAATTCTACTGCTGCTTCTNGG
chr3	22462693	22462694	chr3_22462694_6	Cdl_gRNA.sam	44928	3	22462694	ATATCATAACCATGAGTGATAACATGGCTATTTATATTTAGATTATTTAA	0	6	6	0	0	12	12	0	2	3	2.44949	0.5										Cdl_gRNA	Cdl_gRNA	GTAATTCTACTGCTGCTTCTNGG
chr6	58778282	58778282	chr6_58778282_6	Cdl_gRNA.sam	60150	6	58778282	GTTGGAAACGGGTTTTCATCTTATAAACCCAGACAGAAGAATTCTCAGAG	0	6	6	0	0	11	11	0	3	3	3	0										Cdl_gRNA	Cdl_gRNA	GTAATTCTACTGCTGCTTCTNGG
chr7	61968963	61968968	chr7_61968963_6	Cdl_gRNA.sam	66635	7	61968963	CTCTGTTTGTAAAGTCTGCAAGTGGATATATGGACCGCATTGAGGCCTTC	4	2	6	2.82843	7	4	11	5.2915	5	1	2.23607	2.0548										Cdl_gRNA	Cdl_gRNA	GTAATTCTACTGCTGCTTCTNGG
chrGL000220.1	130584	130589	chrGL000220.1_130584_6	Cdl_gRNA.sam	76852	GL000220.1	130584	CCTCTCTGCCATAGGTTGACTCCTTGAGTCCCCTAGGCCATTGCACTGTA	0	6	6	0	0	13	13	0	3	1	1.73205	2.5										Cdl_gRNA	Cdl_gRNA	GTAATTCTACTGCTGCTTCTNGG
chrX	71681694	71681694	chrX_71681694_6	Cdl_gRNA.sam	78730	X	71681694	AAAAAGGCAGAAGGTCTTGGATATTTTGGAACAAGAGTCCACTATTCTGC	6	0	6	0	6	0	6	0	4	1	2	0										Cdl_gRNA	Cdl_gRNA	GTAATTCTACTGCTGCTTCTNGG
chr1	121484656	121484657	chr1_121484657_5	Cdl_gRNA.sam	4348	1	121484657	TTTTCTTTTCATTCAGCAGTTTGGAAACACTCTGTTTGTAAAGTCTGCAC	3	2	5	2.44949	5	5	10	5	0	5	0	0.5										Cdl_gRNA	Cdl_gRNA	GTAATTCTACTGCTGCTTCTNGG
chr1	121485410	121485421	chr1_121485421_5	Cdl_gRNA.sam	4369	1	121485421	AACGGGATTTCTTCATATTCTGCTAGACAGAAGAATTCNNNNNNNNNNNN	0	5	5	0	0	15	15	0	4	1	2	4.6428										Cdl_gRNA	Cdl_gRNA	GTAATTCTACTGCTGCTTCTNGG
chr10	30724297	30724307	chr10_30724307_5	Cdl_gRNA.sam	8490	10	30724307	TACGGCCCATGAGGACTTTGTCGTGTAAAGCAAATGGGAACGTTGAGGCA	4	1	5	2	6	2	8	3.4641	1	4	2	5										Cdl_gRNA	Cdl_gRNA	GTAATTCTACTGCTGCTTCTNGG
chr11	51579702	51579702	chr11_51579702_5	Cdl_gRNA.sam	12493	11	51579702	ATGTTTCCTTTTCCACCACAGGCCTGGACGCACTCCAAATGTCCACTTGC	0	5	5	0	0	9	9	0	3	1	1.73205	0										Cdl_gRNA	Cdl_gRNA	GTAATTCTACTGCTGCTTCTNGG
chr17	54077192	54077199	chr17_54077199_5	Cdl_gRNA.sam	29810	17	54077199	CCAATGTCTAAAATATTTATAAGTCAGATTCAGCTATTTTTGTACTGCTG	5	0	5	0	34	0	34	0	1	3	1.73205	3.5										Cdl_gRNA	Cdl_gRNA	GTAATTCTACTGCTGCTTCTNGG
chr19	27732122	27732125	chr19_27732125_5	Cdl_gRNA.sam	33165	19	27732125	TATTCAACTCACAGAGTTGAACGGTTCTTTACACAGAGCAGATTTGAGAC	4	1	5	2	15	3	18	6.7082	1	3	1.73205	1.5										Cdl_gRNA	Cdl_gRNA	GTAATTCTACTGCTGCTTCTNGG
chr2	61292822	61292824	chr2_61292824_5	Cdl_gRNA.sam	35885	2	61292824	GACGCTGCACTGCGACAAGCCTGGGAGTGTATGCCAGAGGAGGAAGGAGA	0	5	5	0	0	13	13	0	2	3	2.44949	1										Cdl_gRNA	Cdl_gRNA	GTAATTCTACTGCTGCTTCTNGG
chr2	239199044	239199044	chr2_239199044_5	Cdl_gRNA.sam	40447	2	239199044	TTCCCTCCCATTGACGTCAATGGGGAGCTCCATTGTTCTGGAAACAAGAG	0	5	5	0	0	7	7	0	1	3	1.73205	0										Cdl_gRNA	Cdl_gRNA	GTAATTCTACTGCTGCTTCTNGG
chr4	49121587	49121588	chr4_49121587_5	Cdl_gRNA.sam	50550	4	49121587	GATTCCATTGCATTCCATTCCATTCCACTCCATTCCATTCCATTTCATTC	4	1	5	2	8	6	14	6.9282	0	5	0	0.5										Cdl_gRNA	Cdl_gRNA	GTAATTCTACTGCTGCTTCTNGG
chr4	136472133	136472133	chr4_136472133_5	Cdl_gRNA.sam	52467	4	136472133	CAGGTAGTTGTCCTATGTTAATAACCTGGAACATGGTGGATGGTTAGCAA	0	5	5	0	0	8	8	0	1	4	2	0										Cdl_gRNA	Cdl_gRNA	GTAATTCTACTGCTGCTTCTNGG
chr7	69048917	69048918	chr7_69048917_5	Cdl_gRNA.sam	66841	7	69048917	AATAAACTGAAATATACCATGCAGTGGTTCACATTTGTGATCCCAGTTAC	3	2	5	2.44949	13	6	19	8.83176	2	2	2	0.5										Cdl_gRNA	Cdl_gRNA	GTAATTCTACTGCTGCTTCTNGG
chrGL000220.1	129073	129085	chrGL000220.1_129075_5	Cdl_gRNA.sam	76841	GL000220.1	129075	CTCTCTCTCTCTCTGCCTTTCTCTCTCACTGTGTCGGTCTTCTGTCTTAC	2	3	5	2.44949	6	5	11	5.47723	1	3	1.73205	5.30919										Cdl_gRNA	Cdl_gRNA	GTAATTCTACTGCTGCTTCTNGG
chrX	117745367	117745375	chrX_117745375_5	Cdl_gRNA.sam	80008	X	117745375	ATAGTTTGAATGCTTATTTAAATGGGAGCACATACTTTCTAGGTTGCCAC	3	2	5	2.44949	7	6	13	6.48074	5	0	0	4										Cdl_gRNA	Cdl_gRNA	GTAATTCTACTGCTGCTTCTNGG
chr10	20422619	20422623	chr10_20422619_4	Cdl_gRNA.sam	8204	10	20422619	AACATGTTTTTGTGATGATCTCTTTATGTCTAAACTACTTGGGATTCTTT	3	1	4	1.73205	3	1	4	1.73205	2	1	1.41421	1.69967										Cdl_gRNA	Cdl_gRNA	GTAATTCTACTGCTGCTTCTNGG
chr10	42597201	42597201	chr10_42597201_4	Cdl_gRNA.sam	8743	10	42597201	AGATGGAAACGAATGGAATCATCATTGAATGGAATCGAATGGAATCATCA	0	4	4	0	0	6	6	0	1	2	1.41421	0										Cdl_gRNA	Cdl_gRNA	GTAATTCTACTGCTGCTTCTNGG
chr10	72837750	72837750	chr10_72837750_4	Cdl_gRNA.sam	9438	10	72837750	AGGTAACCAGTTGGCGATATGCTGGAGGGGACAGGGACTGTTACCCTTCC	0	4	4	0	0	4	4	0	2	2	2	0										Cdl_gRNA	Cdl_gRNA	GTAATTCTACTGCTGCTTCTNGG
chr12	96437538	96437540	chr12_96437540_4	Cdl_gRNA.sam	17012	12	96437540	ATGATGGTGGCTTGGACCCAGGAATCAGCAGTAGAATTGGTAAGAAGTGA	2	2	4	2	5	2	7	3.16228	3	1	1.73205	0.816497	CCAATTCTACTGCTGATTCCTGG	4	23	chr12	96437532	96437555	chr12_96437540_4	1	-	Cdl_gRNA	Cdl_gRNA	GTAATTCTACTGCTGCTTCTNGG
chr13	74185193	74185199	chr13_74185193_4	Cdl_gRNA.sam	19355	13	74185193	GCAATTTGGAATCTGGAAAGAAGGAGTCAATAAGCAAACAGGTTAACTGC	3	1	4	1.73205	3	1	4	1.73205	1	2	1.41421	3										Cdl_gRNA	Cdl_gRNA	GTAATTCTACTGCTGCTTCTNGG
chr14	24825992	24825993	chr14_24825993_4	Cdl_gRNA.sam	20839	14	24825993	GGGCTGGGATTACAGGTGTGAGCCACCGCCCCCAGCCTATATATATATAT	0	4	4	0	0	4	4	0	1	2	1.41421	0.5										Cdl_gRNA	Cdl_gRNA	GTAATTCTACTGCTGCTTCTNGG
chr14	26667621	26667631	chr14_26667621_4	Cdl_gRNA.sam	20890	14	26667621	GTGAAGTGGTTGATCATTAAGCTGCCCTTCCATGGGTCATCTCAGTGTAC	1	3	4	1.73205	1	6	7	2.44949	2	1	1.41421	5										Cdl_gRNA	Cdl_gRNA	GTAATTCTACTGCTGCTTCTNGG
chr16	30379629	30379634	chr16_30379634_4	Cdl_gRNA.sam	26616	16	30379634	CCCTGCTCTAGGTGCCTCAGGAAACCCTCTGGAGATCTCTAGGCTAAACC	2	2	4	2	3	6	9	4.24264	1	2	1.41421	2.5										Cdl_gRNA	Cdl_gRNA	GTAATTCTACTGCTGCTTCTNGG
chr16	58588628	58588634	chr16_58588634_4	Cdl_gRNA.sam	27132	16	58588634	TGGGTGGATCACCCGAGGTCAGGAGTTCAAGACCAGCCTGGCCAACATGG	3	1	4	1.73205	3	1	4	1.73205	1	2	1.41421	3										Cdl_gRNA	Cdl_gRNA	GTAATTCTACTGCTGCTTCTNGG
chr17	5168470	5168471	chr17_5168471_4	Cdl_gRNA.sam	28201	17	5168471	AGGGATAGGAGAGAGTCATAAACTGTCTCCTGGAGCATTGCAGGTGTGAT	4	0	4	0	8	0	8	0	2	2	2	0.5										Cdl_gRNA	Cdl_gRNA	GTAATTCTACTGCTGCTTCTNGG
chr19	27731978	27731991	chr19_27731982_4	Cdl_gRNA.sam	33162	19	27731982	CTTTTCATAGAGCAGTTAGGAAACACTCTGTTTGTAAAGTCTACAAGTGG	4	0	4	0	7	0	7	0	3	1	1.73205	5.4365										Cdl_gRNA	Cdl_gRNA	GTAATTCTACTGCTGCTTCTNGG
chr3	151399881	151399888	chr3_151399888_4	Cdl_gRNA.sam	48148	3	151399888	AGAAGGCTTCATCCCTGGAATGCAAGGTTAGTTCACATATGCAAATCAAT	2	2	4	2	6	3	9	4.24264	2	2	2	3.5										Cdl_gRNA	Cdl_gRNA	GTAATTCTACTGCTGCTTCTNGG
chr7	61969109	61969119	chr7_61969119_4	Cdl_gRNA.sam	66640	7	61969119	CAGATTTGAAACACTCTTTTTGTGGAATTTGCAAGTGGAGATTTCAAGCG	0	4	4	0	0	11	11	0	2	2	2	5										Cdl_gRNA	Cdl_gRNA	GTAATTCTACTGCTGCTTCTNGG
chr7	61969144	61969144	chr7_61969144_4	Cdl_gRNA.sam	66641	7	61969144	AATTTGCAAGTGGAGATTTCAAGCGATTTGATGCCAACAGTAGAAAAGGA	3	1	4	1.73205	8	2	10	4	3	1	1.73205	0										Cdl_gRNA	Cdl_gRNA	GTAATTCTACTGCTGCTTCTNGG
chr7	94287714	94287722	chr7_94287722_4	Cdl_gRNA.sam	67647	7	94287722	CGCCTCCTCTGATGTGAGCTCACCCAGATCCCACCTCCCCAGGCCCGCCT	4	0	4	0	11	0	11	0	1	2	1.41421	4										Cdl_gRNA	Cdl_gRNA	GTAATTCTACTGCTGCTTCTNGG
chr8	22216086	22216093	chr8_22216093_4	Cdl_gRNA.sam	70309	8	22216093	AAAATAAAATTTTAAGTACCTTCCCAAAGCACCTAGCTGCTCACTTAAGC	4	0	4	0	7	0	7	0	3	1	1.73205	3.5										Cdl_gRNA	Cdl_gRNA	GTAATTCTACTGCTGCTTCTNGG
chrGL000220.1	134872	134873	chrGL000220.1_134873_4	Cdl_gRNA.sam	76894	GL000220.1	134873	AGCTTGGGCCGATGGCATAGCCCCTTGACCCGCGTGGGCAAGCGGGCGGG	4	0	4	0	12	0	12	0	3	1	1.73205	0.5										Cdl_gRNA	Cdl_gRNA	GTAATTCTACTGCTGCTTCTNGG
chrX	40852691	40852691	chrX_40852691_4	Cdl_gRNA.sam	78008	X	40852691	CTCCTGCCCCACCCCACCCCCCAGACAGGCCCCAGTGTGTGTTGCTCCCT	0	4	4	0	0	12	12	0	2	2	2	0										Cdl_gRNA	Cdl_gRNA	GTAATTCTACTGCTGCTTCTNGG
chr1	121484482	121484489	chr1_121484489_3	Cdl_gRNA.sam	4343	1	121484489	CATTTAGAGAGAGCAGATTTGAAACACTGTTTTTGTGGTATTTGCAAGTG	3	0	3	0	7	0	7	0	1	2	1.41421	3.09121										Cdl_gRNA	Cdl_gRNA	GTAATTCTACTGCTGCTTCTNGG
chr1	121484526	121484527	chr1_121484527_3	Cdl_gRNA.sam	4344	1	121484527	TATTTGCAAGTGGAGATTTCAAGCGCTTTGGGGCCAAAGGCAGAAAAGGA	3	0	3	0	5	0	5	0	2	1	1.41421	0.5										Cdl_gRNA	Cdl_gRNA	GTAATTCTACTGCTGCTTCTNGG
chr1	121484683	121484686	chr1_121484686_3	Cdl_gRNA.sam	4350	1	121484686	CTCTGTTTGTAAAGTCTGCACGTAGATATTTTGACCACTTAGAGGCCTTC	2	1	3	1.41421	3	1	4	1.73205	2	1	1.41421	1.5										Cdl_gRNA	Cdl_gRNA	GTAATTCTACTGCTGCTTCTNGG
chr10	103406468	103406468	chr10_103406468_3	Cdl_gRNA.sam	10307	10	103406468	TAACCCAAAGGAGGCTGGAGAGAGCACTTTTCACTACCCAGCAAATAAAG	2	1	3	1.41421	6	1	7	2.44949	0	3	0	0										Cdl_gRNA	Cdl_gRNA	GTAATTCTACTGCTGCTTCTNGG
chr12	66499078	66499078	chr12_66499078_3	Cdl_gRNA.sam	16294	12	66499078	GTCCATGATGAGCACTTTTAGAGTTACAATTCATAAGGTGTCAACATAGA	0	3	3	0	0	3	3	0	2	1	1.41421	0										Cdl_gRNA	Cdl_gRNA	GTAATTCTACTGCTGCTTCTNGG
chr15	74591893	74591897	chr15_74591897_3	Cdl_gRNA.sam	24555	15	74591897	TACAAAGGGTGGCAATGAGGTGGCCCAGGGATGGGCAGGAATGGGCCTGC	3	0	3	0	4	0	4	0	1	2	1.41421	2										Cdl_gRNA	Cdl_gRNA	GTAATTCTACTGCTGCTTCTNGG
chr16	46395453	46395453	chr16_46395453_3	Cdl_gRNA.sam	26774	16	46395453	CATTCAATGATGATTCCATTCAATTCCTTTCAATGTTTCCATTCAATTCC	0	3	3	0	0	7	7	0	2	1	1.41421	0										Cdl_gRNA	Cdl_gRNA	GTAATTCTACTGCTGCTTCTNGG
chr17	4339459	4339459	chr17_4339459_3	Cdl_gRNA.sam	28173	17	4339459	GTCCTGCGAGGCGGAGAGGTGCGGCCAGACAAGGGGGAGGCACAGGCCGG	0	3	3	0	0	8	8	0	1	1	1	0										Cdl_gRNA	Cdl_gRNA	GTAATTCTACTGCTGCTTCTNGG
chr18	52428852	52428854	chr18_52428854_3	Cdl_gRNA.sam	31866	18	52428854	CAATCACTGGGCTGCCACATAGCCCTTTCTCTTCCAAAAACCAATGCTTC	2	1	3	1.41421	2	1	3	1.41421	0	3	0	1										Cdl_gRNA	Cdl_gRNA	GTAATTCTACTGCTGCTTCTNGG
chr19	626655	626661	chr19_626655_3	Cdl_gRNA.sam	32297	19	626655	AAAAAAAAAAAAAAAAAATTAGCTGGGCGTGGTGGCTCATGCCTGTGCTC	2	1	3	1.41421	11	3	14	5.74456	1	2	1.41421	3										Cdl_gRNA	Cdl_gRNA	GTAATTCTACTGCTGCTTCTNGG
chr19	27738438	27738444	chr19_27738438_3	Cdl_gRNA.sam	33175	19	27738438	AGCAGTTAGGAAACACTCTGTTTGTAAAGTCTGCAAGTGGATATTTTGAC	3	0	3	0	16	0	16	0	1	1	1	3										Cdl_gRNA	Cdl_gRNA	GTAATTCTACTGCTGCTTCTNGG
chr4	180272505	180272514	chr4_180272514_3	Cdl_gRNA.sam	53504	4	180272514	CTACAAAATGGAAATTAACACAAAGGTAAGCGTTAAAATTTAAACTGAAA	0	3	3	0	0	4	4	0	2	1	1.41421	4.5										Cdl_gRNA	Cdl_gRNA	GTAATTCTACTGCTGCTTCTNGG
chr5	10255966	10255966	chr5_10255966_3	Cdl_gRNA.sam	54056	5	10255966	AAGATGACTTGCAGCTTAATTCTAGAAGCTGCTTCTTTCCATGATAGCAT	3	0	3	0	6	0	6	0	2	1	1.41421	0										Cdl_gRNA	Cdl_gRNA	GTAATTCTACTGCTGCTTCTNGG
chr5	15312032	15312036	chr5_15312036_3	Cdl_gRNA.sam	54206	5	15312036	TTTTCTCCCCACTGTCATTGGGTCAAACACTCTATGCTGGAACTCAGTAC	3	0	3	0	3	0	3	0	2	1	1.41421	2										Cdl_gRNA	Cdl_gRNA	GTAATTCTACTGCTGCTTCTNGG
chr5	139030372	139030372	chr5_139030372_3	Cdl_gRNA.sam	57283	5	139030372	CTGAGACCGAAGCCCCCTCTAAACCCCTTTCTGAGAGCCGTGCGGGGAAA	0	3	3	0	0	5	5	0	1	2	1.41421	0										Cdl_gRNA	Cdl_gRNA	GTAATTCTACTGCTGCTTCTNGG
chr6	58777960	58777971	chr6_58777971_3	Cdl_gRNA.sam	60144	6	58777971	CAGACAGAAGTGTTCTCAGAAACTGCTTTGTGATGTCTGTGTTCAACTCA	0	3	3	0	0	3	3	0	2	1	1.41421	4.96655										Cdl_gRNA	Cdl_gRNA	GTAATTCTACTGCTGCTTCTNGG
chr6	58778959	58778966	chr6_58778966_3	Cdl_gRNA.sam	60162	6	58778966	GAAACGGGATTTCTTCGTATAAATCTAGACAGAAGAATTCTCCGAAATTT	1	2	3	1.41421	2	2	4	2	3	0	0	3.5										Cdl_gRNA	Cdl_gRNA	GTAATTCTACTGCTGCTTCTNGG
chr6	98512603	98512606	chr6_98512603_3	Cdl_gRNA.sam	61258	6	98512603	GATAAATGTCTGAGGTGATGGATATCCTAATTACCCAGATTTGATCATTA	0	3	3	0	0	4	4	0	2	1	1.41421	1.5										Cdl_gRNA	Cdl_gRNA	GTAATTCTACTGCTGCTTCTNGG
chr7	61968943	61968950	chr7_61968950_3	Cdl_gRNA.sam	66634	7	61968950	CAGTTTGGAAACACTCTGTTTGTAAAGTCTGCAAGTGGATATATGGACCG	3	0	3	0	4	0	4	0	1	1	1	3.5										Cdl_gRNA	Cdl_gRNA	GTAATTCTACTGCTGCTTCTNGG
chrX	31598781	31598781	chrX_31598781_3	Cdl_gRNA.sam	77787	X	31598781	GTAAACTATTAAAACAAAACAAGATTTACCATCCACTGTTACCATCATAT	2	1	3	1.41421	2	2	4	2	0	3	0	0										Cdl_gRNA	Cdl_gRNA	GTAATTCTACTGCTGCTTCTNGG
chr1	75536219	75536225	chr1_75536225_2	Cdl_gRNA.sam	2838	1	75536225	ATTCAGTGATAAAAATGAATAAGTCATAAAAAGACATGGAGGAAACTGAA	1	1	2	1	1	1	2	1	1	1	1	3										Cdl_gRNA	Cdl_gRNA	GTAATTCTACTGCTGCTTCTNGG
chr1	121484637	121484644	chr1_121484644_2	Cdl_gRNA.sam	4347	1	121484644	CTCAGAGTTTAACTTTTCTTTTCATTCAGCAGTTTGGAAACACTCTGTTT	1	1	2	1	1	3	4	1.73205	1	1	1	3.5										Cdl_gRNA	Cdl_gRNA	GTAATTCTACTGCTGCTTCTNGG
chr10	42385644	42385647	chr10_42385647_2	Cdl_gRNA.sam	8708	10	42385647	GAACCGAATGGAATCCTCATTGAATGGAAATGAAAGGAGTCATCATCTAA	0	2	2	0	0	2	2	0	1	1	1	1.5										Cdl_gRNA	Cdl_gRNA	GTAATTCTACTGCTGCTTCTNGG
chr10	45192447	45192447	chr10_45192447_2	Cdl_gRNA.sam	8801	10	45192447	GACAACCAAGAGCTACCAACTCTTTCTGGAAAAAATAAAATTAGAAAACT	0	2	2	0	0	2	2	0	1	1	1	0										Cdl_gRNA	Cdl_gRNA	GTAATTCTACTGCTGCTTCTNGG
chr10	75518094	75518095	chr10_75518095_2	Cdl_gRNA.sam	9544	10	75518095	AAAAGTTTGAGGGGGCTGTGAGGTAATTTGGTTGGATTTTTAAAAAGTTT	2	0	2	0	3	0	3	0	1	1	1	0.5										Cdl_gRNA	Cdl_gRNA	GTAATTCTACTGCTGCTTCTNGG
chr10	130569601	130569605	chr10_130569605_2	Cdl_gRNA.sam	11062	10	130569605	ATAGAGAAACAGTATAGAAGGAAGTGACTAAATTACATGGCCTTAAAGGG	1	1	2	1	1	1	2	1	2	0	0	2										Cdl_gRNA	Cdl_gRNA	GTAATTCTACTGCTGCTTCTNGG
chr12	10766509	10766513	chr12_10766513_2	Cdl_gRNA.sam	14862	12	10766513	TGTGAGGTGGGTGTGGCTCTATGCCCCCTTTAACTGTGAGCTAAATAAAG	0	2	2	0	0	2	2	0	1	1	1	2										Cdl_gRNA	Cdl_gRNA	GTAATTCTACTGCTGCTTCTNGG
chr14	34992710	34992714	chr14_34992714_2	Cdl_gRNA.sam	21120	14	34992714	CAAAGTGCTGGGATTACAGGCGTGAGCCACCACGCCCAGCCCGTTTTTTT	1	1	2	1	1	1	2	1	0	1	0	2										Cdl_gRNA	Cdl_gRNA	GTAATTCTACTGCTGCTTCTNGG
chr15	75276347	75276357	chr15_75276357_2	Cdl_gRNA.sam	24597	15	75276357	TGATTCAGTGGGTGAAACAGTTTTTGGTGATGACAAACCTCTGTTGAGGC	2	0	2	0	2	0	2	0	1	1	1	5										Cdl_gRNA	Cdl_gRNA	GTAATTCTACTGCTGCTTCTNGG
chr17	69069050	69069055	chr17_69069055_2	Cdl_gRNA.sam	30421	17	69069055	TGGTCATTAATGCTGTGGAAATATAAATACTCCTTGTGTAGATCTGTGGC	2	0	2	0	2	0	2	0	1	1	1	2.5										Cdl_gRNA	Cdl_gRNA	GTAATTCTACTGCTGCTTCTNGG
chr17	74626959	74626960	chr17_74626960_2	Cdl_gRNA.sam	30676	17	74626960	GCTGGGATTTTACAGGCGTGAGCCACCGCGCCCAATTTTTTTTTTTTTTT	1	1	2	1	1	1	2	1	1	1	1	0.5										Cdl_gRNA	Cdl_gRNA	GTAATTCTACTGCTGCTTCTNGG
chr19	51549481	51549481	chr19_51549481_2	Cdl_gRNA.sam	33986	19	51549481	GCCTTGGGAGAATGGAATAAAAGGACTTCCAGTGCTGTGCCAACCTGGAC	1	1	2	1	1	1	2	1	2	0	0	0										Cdl_gRNA	Cdl_gRNA	GTAATTCTACTGCTGCTTCTNGG
chr2	28900011	28900011	chr2_28900011_2	Cdl_gRNA.sam	34964	2	28900011	CACGGTTCCAACCCTGCCGCTTACCAGCTGAGTGACTGTGTGCATAGCAC	0	2	2	0	0	2	2	0	1	1	1	0										Cdl_gRNA	Cdl_gRNA	GTAATTCTACTGCTGCTTCTNGG
chr5	138934573	138934573	chr5_138934573_2	Cdl_gRNA.sam	57280	5	138934573	ATCAATTAGTTGTAAACATCACATCATTCATATTAGCCGCTCATTGTGAC	1	1	2	1	2	2	4	2	0	2	0	0										Cdl_gRNA	Cdl_gRNA	GTAATTCTACTGCTGCTTCTNGG
chr5	170791452	170791456	chr5_170791456_2	Cdl_gRNA.sam	58094	5	170791456	CCTGTAATCCCAGCATTTTGAGAGGATGAGGCAGAAAGGATCATTTTGAG	1	1	2	1	1	2	3	1.41421	1	1	1	2										Cdl_gRNA	Cdl_gRNA	GTAATTCTACTGCTGCTTCTNGG
chr5	172407038	172407038	chr5_172407038_2	Cdl_gRNA.sam	58142	5	172407038	GATTCCTCTTGAAGGAATCTAGAGTAGTCAAACTCACAGAGACAGAAAGT	1	1	2	1	3	1	4	1.73205	2	0	0	0										Cdl_gRNA	Cdl_gRNA	GTAATTCTACTGCTGCTTCTNGG
chr6	13329874	13329883	chr6_13329883_2	Cdl_gRNA.sam	58779	6	13329883	TCAAGTTACCTTACACAAGTTCCATTTACTTCATCTAAACCTTGGGCCGG	1	1	2	1	1	1	2	1	0	2	0	4.5										Cdl_gRNA	Cdl_gRNA	GTAATTCTACTGCTGCTTCTNGG
chr6	58778793	58778802	chr6_58778802_2	Cdl_gRNA.sam	60158	6	58778802	AAATATCTTCTCATAAAACCTAGACAGAACCAATCTCAGAAACGACTTTG	0	2	2	0	0	2	2	0	1	1	1	4.5										Cdl_gRNA	Cdl_gRNA	GTAATTCTACTGCTGCTTCTNGG
chr6	155870060	155870061	chr6_155870061_2	Cdl_gRNA.sam	63826	6	155870061	GTACGAGAATTTCTCTGTCCCAGAATCAGCTGTGGACTTACCTACTTAAG	1	1	2	1	4	3	7	3.4641	1	1	1	0.5	GTAAGTCCACAGCTGATTCTGGG	4	23	chr6	155870054	155870077	chr6_155870061_2	1	-	Cdl_gRNA	Cdl_gRNA	GTAATTCTACTGCTGCTTCTNGG
chr7	4322358	4322366	chr7_4322366_2	Cdl_gRNA.sam	64962	7	4322366	TGTGATTTTTTAAGTTAACACTGGCCTGCTGCAGGGTGGTGTGGGGGGCA	0	2	2	0	0	6	6	0	1	1	1	4										Cdl_gRNA	Cdl_gRNA	GTAATTCTACTGCTGCTTCTNGG
chr7	61969540	61969542	chr7_61969542_2	Cdl_gRNA.sam	66651	7	61969542	TTCGTATAATAACCAGACAGAATCATTCTCAGAAAGTGCTTTGTGATGTG	0	2	2	0	0	3	3	0	1	1	1	1										Cdl_gRNA	Cdl_gRNA	GTAATTCTACTGCTGCTTCTNGG
chr7	87289553	87289553	chr7_87289553_2	Cdl_gRNA.sam	67428	7	87289553	TGGGTCAAATGGTGAGTGTGAGTGAGTGTATTTGTGTGTGTACATGCACT	2	0	2	0	3	0	3	0	1	1	1	0										Cdl_gRNA	Cdl_gRNA	GTAATTCTACTGCTGCTTCTNGG
chr8	87121152	87121161	chr8_87121161_2	Cdl_gRNA.sam	71820	8	87121161	CTATGTGATAGACTCTATTTGTTAAAATGGTGTAATCTATTTTTTTTATT	1	1	2	1	1	2	3	1.41421	1	1	1	4.5										Cdl_gRNA	Cdl_gRNA	GTAATTCTACTGCTGCTTCTNGG
chr8	119030211	119030212	chr8_119030212_2	Cdl_gRNA.sam	72576	8	119030212	CAATTTCGCTTTCCAGAATGATTCCCTTAACTGTCAAGAAGGGGATTATA	1	1	2	1	1	2	3	1.41421	1	1	1	0.5										Cdl_gRNA	Cdl_gRNA	GTAATTCTACTGCTGCTTCTNGG
chr8	127434219	127434220	chr8_127434220_2	Cdl_gRNA.sam	72800	8	127434220	GTTTACATCCCAGCTAAGCAGTACTTTGGGCCCTTGGAAGCACCAAGAAT	1	1	2	1	1	14	15	3.74166	2	0	0	0.5										Cdl_gRNA	Cdl_gRNA	GTAATTCTACTGCTGCTTCTNGG
chr9	99192719	99192724	chr9_99192724_2	Cdl_gRNA.sam	74956	9	99192724	TCAGGTCACATATGGTGGTCATTCCAACACCATACTGTTCTGTAAGGCAT	1	1	2	1	3	4	7	3.4641	0	2	0	2.5										Cdl_gRNA	Cdl_gRNA	GTAATTCTACTGCTGCTTCTNGG
chrX	115277218	115277223	chrX_115277223_2	Cdl_gRNA.sam	79917	X	115277223	GGTAAAACAGTTTCCCTTGAGGGCCAGCTTTATTAAGAACAGAATGTTCT	0	2	2	0	0	2	2	0	1	1	1	2.5										Cdl_gRNA	Cdl_gRNA	GTAATTCTACTGCTGCTTCTNGG
chrX	133547645	133547652	chrX_133547652_2	Cdl_gRNA.sam	80614	X	133547652	TCAGAAGATACCAGGTCCACATCCTCCCATGGAACAGATGAAATGGAAAG	0	2	2	0	0	8	8	0	1	1	1	3.5										Cdl_gRNA	Cdl_gRNA	GTAATTCTACTGCTGCTTCTNGG
chrX	138475743	138475748	chrX_138475748_2	Cdl_gRNA.sam	80794	X	138475748	TTCCCAGGTCAATATGCTCCTCTGCAGCAGGTCAGTAAAAAGGAAAACTT	1	1	2	1	1	1	2	1	2	0	0	2.5										Cdl_gRNA	Cdl_gRNA	GTAATTCTACTGCTGCTTCTNGG
